# Supplementary material for: Risk factors and mitigating measures associated with bile duct injury during cholecystectomy: meta-analysis
Source: BJS Open. 2025 Aug 2;9(4):zraf076. doi: 10.1093/bjsopen/zraf076 (PMC12317273; doi:10.1093/bjsopen/zraf076)
Supplement: zraf076_Supplementary_Data [file zraf076_supplementary_data.zip]

Archive with 3 entries (3 files):
- BDI meta-analysis v8.0 final BJS Open - data extraction spreadsheet.csv
- PRISMA_checklist.docx
- Supplementary_Material.docx
