# Supplementary material for: Risk factors and mitigating measures associated with bile duct injury during cholecystectomy: meta-analysis
Source: BJS Open. 2025 Aug 2;9(4):zraf076. doi: 10.1093/bjsopen/zraf076 (PMC12317273; doi:10.1093/bjsopen/zraf076)
Supplement: zraf076_Supplementary_Data [file zraf076_supplementary_data.zip › BDI meta-analysis v8.0 final BJS Open - data extraction spreadsheet.csv]

No.	Authors	Year	Study title	Journal	Study design	NOS - Selection appraisal (out of 4)	NOS Comparibility appraisal (out of 2)	NOS Outcome appraisal (out of 3)	NOS overall (out of 9)	AHRQ standard	Population	Population country	Study primary outcome/aim	Outcome measurement	BDI definition	Study duration	Total no. of patients in the study	Total number of BDI	Incidence of BDI %	Type of analysis	Multivariate analysis (No=0, Yes=1)	All variables in the analysis	Variables used in multivariate model	Significant variables in the analysis	Sex	Group 1 (male)	Total no. of patients (male)	No. events (male)	Odds ratio (male)	95% CI (male)	OR origin (male)	Group 2 (female)	Total no. of patients (female)	No. events (female)	Odds ratio (female)	95% CI (female)	OR origin (female)	Variable suitable for poolnig meta-analysis (gender)	Reason for not pooling (gender)	Acute cholecystitis	Group 1 description (AC)	Definition of AC	Total no. of patients (AC)	No. events (AC)	Odds ratio (AC)	95% CI (AC)	OR origin (AC)	Group 2 description (No AC)	No. of patients (No AC)
1	Altieri et al.	2017	Increasing bile duct injury and decreasing utilization of intraoperative cholangiogram and common bile duct exploration over 14 years: an analysis of outcomes in New York State	Surgical Endoscopy and Other Interventional Techniques	Retrospective cohort	4	1	3	8		Patients undergoing LC for benign bilary disease	USA	Trend in IOC use and CBD exploration from 2000 - 2014	Incidence of CBD injury	As defined by International Classification of Diseases - 9th edition	2000-2014	391,945	451	0.12%	Multivariate	1	Age, IOC, co-morbidity, inpatients/outpatient, insurance status, ethnicity	Age, IOC, co-morbidity, inpatients/outpatient, insurance status, ethnicity	Age, IOC, Inpatient status
2	Aziz et al.	2015	Age and Obesity are Independent Predictors of Bile Duct Injuries in Patients Undergoing Laparoscopic Cholecystectomy	World journal of surgery	Retrospective cohort	4	2	1	7		Patients undergoing LC for GS disease	USA	Incidence of bile duct injury	Incidence of BDI	Diagnosis of BDI or bile duct reconstruction according to International Classification of Diseases - 9th edition	2010-2012	39,476	1,015	2.57%	Multivariate	1	Age, gender, disease process (AC, choledocholelithiasis, chronic cholecystitis, calculus of the gallbladder), emergency, IOC, comorbidity (diabetes, morbid obesity), insurance status, ethnicity, hospital characteristics (teaching hopsital, weekend admission, hospital region), conversion from LC to OC	Age, gender, morbid obesity, emergent surgery, teaching hospital, hospital region.	Age, morbid obesity		Male	21,120		0.86	(0.73–1.00)	Paper	Female	18,356		Ref.		Paper	No	Heterogeneity		AC	Undefined clinical diagnosis	16,366		2.37865786		Paper	Calculus of gallbladder
3	Beliaev et al.	2016	Late two-stage laparoscopic cholecystectomy is associated with an increased risk of major bile duct injury	Anz Journal of Surgery	Retrospective cohort	4	2	3	9		Patients undergoing LC after undergoing ERCP for clearance of CBD stones	New Zealand	Incidence of major bile duct injuries (type D and E)	Incidence of major BDI	Major BDI as defined by Strasberg classification type D and E BDI	2004-2009	183	6	3.28%	Unadjusted	0	Age, gender, co-morbidity (ASA score), e]thnicity, previous abdominal operation, emergency, complications from ERCP, interval from ERCP and operation, duration of cholecystectomy, postoperative complications (Dindo-Clavien classification), procedures for post operative chomplications, total length of hospital stay.	N/A	Interval between ERCP and LC, length of hospital stay, conversion to open, duration of cholecystectomy.		Male	87	5	5.792682927	(0.66 - 50.6)	Calculated	Female	96	1	0.17	(0.02 - 1.51)	Calculated	Yes
4	Buddingh et al.	2011	Lower Rate of Major Bile Duct Injury and Increased Intraoperative Management of Common Bile Duct Stones after Implementation of Routine Intraoperative Cholangiography	Journal of the American College of Surgeons	Retrospective cohort	3	2	3	8		Patients undergoing OC / LC for GS disease	The Netherlands	Outcome of cholecystectomy	Incidence of BDI	BDI as they corrospond to the Amsterdamn criteria, where type A represents a leak of the cystic stump or acsessory branches, type B is a leak of the CBD, type C is a bilary stricture with no leakage and type D is complete transection of the CBD of CHD. Type A injuried were considered minor and type B, C, D injuries were considered major.	2004-2009	856	26	3.04%	Multivariate	0	Age, gender, co-morbidity (ASA score), IOC (routine or selective), intention for laparoscopy, complex bilary disease, operative time.	N/A	IOC (selective vs routine)
5	Diamantis et al.	2005	Bile Duct Injuries Associated with Laparoscopic and Open Cholecystectomy: An 11-Year Experience in One Institute	Surgery Today	Retrospective cohort (comparative)	3	1	1	5		Patients undergoing OC / LC for symptomatic GS (comparative)	Greece	Compare LC and OC outcomes	Incidence of BDI	Bismuth classification	1991-2001	3,637	19	0.52%	Univariate	0	Comparative (LC and OC)	N/A	Type of operation (elective, emergency) were significantly different across both groups
6	Dolan et al.	2005	Ten-year trend in the national volume of bile duct injuries requiring operative repair	Surgical Endoscopy and Other Interventional Techniques	Retrospective cohort	4	2	3	9		Patients undergoing OC / LC for GS disease	USA	Incidence of bile duct injury	Incidence of BDI	BDI requiring biliary reconstruction	1991-2000	2,841,186	4,497	0.16%	Univariate	0	Age, gender, ethnicity, admission and AC	N/A	Age, gender, admission		Male	767,393	1,369	1.3739	(1.29-1.47)	Calculated	Female	2,073,793	2,694	Ref.			Yes			AC	Undefined clinical diagnosis	2,193,399	3,139	1.0066	(0.94-1.08)	Calculated	No AC	647,786
7	El-Dhuwaib et al.	2016	Bile duct reconstruction following laparoscopic cholecystectomy in England	Surgical endoscopy	Retrospective cohort	4	2	3	9		Patients undergoing LC for benign bilary disease excluding where there is a stone in the BD	UK	Investigates bile duct reconstruction as surrogate to bile duct injury	Incidence of biliary reconstruction within one year	Bile duct injury requiring reconstruction within 1 year, as defined by the International Classification of Diseases 10th edition	2001-2013	572,223	500	0.09%	Multivariate	1	Age, gender, co-morbidity (Charlson score), IOC, deprivation level, presence of AC, presence of acute pancreatitis, surgeons' annual case volume, hospital annual case volume, consultant conversion rate, consultant cholangiography rate, ethnicity, tertiary centre, emergency surgery, year of admission, conversion.	Age, gender, co-morbidity (Charlson score), IOC, deprivation level, presence of AC, presence of acute pancreatitis, surgeons' annual case volume, hospital annual case volume, consultant conversion rate, consultant cholangiography rate.	Presence of AC, IOC, conversion to open, surgeon experience, consultant cholangiography rate.		Male	135,478	178	Ref.		Paper	Female	436,606	322	0.89	(0.73 - 1.09)	Paper	No	Heterogeneity		AC	Patients admitted as an emergency with diagnosis of AC who undergo cholecystectomy on that admission	20,421	22	Ref.	(0.81 - 1.91)	Paper	No AC	551,812
8	Fletcher et al.	1999	Complications of cholecystectomy: Risks of the laparoscopic approach and protective effects of operative cholangiography - A population-based study	Annals of Surgery	Retrospective cohort	4	2	3	9		Patients undergoing OC or LC for benign bilary disease	Australia	Incidence of complications post-cholecystectomy	Incidence of BDI	Bilary injury was any injury to the bilary system which occurred during surgery. Bile leaks were defined as leaks which required intervention either surgically or endoscpoically	1988-1994	20,084	44	0.22%	Multivariate	1	Age, gender, IOC, disease process (AC, pancreatitis/obstructive jaundice/cholangitis, other cholecystitis/cholelithiasis), hospital type (teaching, non teaching), lap v open, year (period)	Age, gender, IOC, hospital type (teaching/non-teaching), lap v open, disease process (AC, pancreatitis/obstructive jaundice/cholangitis, other cholecystitis/cholelithiasis)	Gender, IOC, disease process, hospital type (teaching vs non-teaching), lap vsopen.		Male	5,219	65	1.92	(1.36-2.70)	Paper	Female	13,967	76	Ref.		Paper	No	Heterogeneity		AC	Undefined clinical diagnosis			1.32	(0.76-2.19)	Paper	Cholelithiasis
9	Flum et al.	2003	Intraoperative cholangiography and risk of common bile duct injury during cholecystectomy	JAMA	Retrospective cohort	4	2	3	9		Patients undergoing OC / LC for benign bilary disease	USA	Incidence of common bile duct injury	Incidence of BDI	As defined by International Classification of Diseases - 9th edition	1992-1999	1,570,361	7,911	0.50%	Unadjusted	0	Age, gender, co-morbidity, IOC, ethinicity, complex bilary disease, surgeon age, surgeon gender, surgeon's experience (% performed in first 20 cholecystectomies), case order, surgeon specialty, surgeon board certified, surgeon years since graduating medical school.	N/A	Gender, IOC, presence of complex bilary tract disease, co0morbidity index, surgeon age, percentage done in surgeon's first 20 cholecystectomies, surgeons board certification, case order, surgeon yeears since graduating medical school.		Male	583,316	3,647	1.450090955	(1.39 - 1.52)	Calculated	Female	987,045	4,264	0.69	(0.66 - 0.72)	Calculated	No	Heterogeneity
10	Georgiades et al.	2008	Is inflammation a significant predictor of bile duct injury during laparoscopic cholecystectomy?	Surgical Endoscopy and Other Interventional Techniques	Retrospective cohort	3	2	2	7		Patients undergoing LC	Greece	Incidence of bile duct injury	Incidence of BDI	According to Strasberg classification of BDI (types A -E) where types A-D are considred minor bilary injuries and type E is considered a major bilary injury	1993-2005	2,184	15	0.69%	Unadjusted	0	Age, gender, presence of inflammation, laparoscopic experience, LC performed by resident.	N/A	Presence of inflammation		Male	757	7	1.6555	(0.66- 4.58)	Calculated	Female	1,427	8	0.6	(0.22 - 1.67)	Calculated	Yes			Inflammation present	Inflammation is recorded as present when the operative findings are suggestive of that, no matter what the clinical findings. Operative findings suggestive of inflam- mation include gallbladder adhesions, usually with the omentum but at times with transverse colon and duodenum, thickened gallbladder wall, and hard, difficult-to-dissect fibrotic tissue in Callot’s triangle in various degrees. In t…	344	6	3.611439842	(1.28-10.21)	Paper	No Inflammation present	1,840
11	Giger et al.	2011	Bile duct injury and use of cholangiography during laparoscopic cholecystectomy	British Journal of Surgery	Retrospective cohort	4	2	1	7		Patients undergoing LC for benign bilary disease	Switzerland	Incidence of bile duct injury	Incidence of BDI	Undefined	1995-2005	31,838	101	0.32%	Unadjusted	0	Age, gender, co-morbidity (ASA score), surgical indication (AC or chronic cholecystitis), emergency surgery, surgeon's experience, BMI, bodyweight, operation duration, operation year.	N/A	Gender, duration of intervention		Male	10,299	48	1.9	(1.28 - 2.81)	Calculated	Female	21,539	53	0.53	(0.36 - 0.78)	Calculated	No	Heterogeneity		AC	Acute cholecystitis was defined according to the clinical picture, intraoperative findings (perforation, empyema) and histopathological examinations.	7,255	29	1.366244964	(0.89 - 2.1)	Calculated	Chronic Cholecystitis	24,583
12	Grönroos et al.	2003	Is male gender a risk factor for bile duct injury during laparoscopic cholecystectomy?	Langenbecks Arch Surg	Retrospective cohort	4	1	1	6		Patients undergoing LC	Finland	Incidence of bile duct injury and impact of gender	Incidence of BDI	Amesterdam criteria	1995-2002	3,736	32	0.86%	Unadjusted	0	Gender	N/A			Male	1,109	7	0.6611	(0.29-1.53)	Calculated	Female	2,627	25	Ref.			No	Heterogeneity
13	Hobbs et al.	2006	Surgeon experience and trends in intraoperative complications in laparoscopic cholecystectomy	British Journal of Surgery	Population based retrospective	4	2	3	9		Patients undergoing OC / LC for GS disease	Australia	Evaluate the impact of surgeon experience on incidence of BDI and other complications in LC and OC	BDI and multivariate analysis for the incidence of complications	Undefined	1988-1998	33,309	78	0.23%	Univariate	0	Lap v open.	N/A
14	Kamran et al.	2013	Does sex affect the outcome of laparoscopic cholecystectomy? A retrospective analysis of single center experience	Asian journal of endoscopic surgery	Retrospective cohort	3	2	3	8		Patients undergoing LC for benign bilary disease excluding those with AC or previous abdominnal surgery.	Pakistan	Incidence of biled duct injury and conversion rate.	Incidence of bilary injury	Any bilary injury which either resulted in bile in the suphepatic drain post-operativley or resulted in bilary peritonitis. Any patient who were defined as having bilary injuries were then classed according to the Strasberg criteria	2008-2010	2,061	17	0.82%	Multivariate	1	Gender, level of inflammation	Gender, inflammation	Gender		Male	289	9	Ref.		Paper	Female	1,772	8	0.95	(0.91–0.99)	Paper	No	Heterogeneity		Severe Inflammation	Degree of inflammation (mild/moderate vs severe)	155		1.17	(0.83–1.61)	Paper	Mild/moderate inflammation	871
15	Kholdebarin et al.	2008	Risk factors for bile duct injury during laparoscopic cholecystectomy: A case-control study	Surgical Innovation	Case-control study	2	2	2	6		Patients with bile duct injury post LC	Canada	Bile duct injury		Undefined	1991-1997	Not reported	28		Multivariate	1	Age, gender, IOC, emergency surgery, inflammation, previous abdominal surgery, previous ERCP, difficulty/variant patient anatomy, identification of cystic duct	N/A	Emergency surgery, non-identification of cystic duct		Male			2.4	(0.6-9.9)	Paper	Female			Ref.		Paper	Yes			Inflammation present	Operative words (inflammation, contraction or fibrosis)			1.7	(0.5- 6.2)	Paper
16	Kiviluoto et al.	1998	Randomised trial of laparoscopic versus open cholecystectomy for acute and gangrenous cholecystitis	Lancet	RCT	NA	NA	NA	NA		Patients undergoing OC / LC for acute cholecystitis	Finland	Comparison of the safety of OC Vs LC in acute cholecystitis	Hospital mortality and morbidity (including incidence of BDI)	Undefined	1995-1996	63	-	0.00%	RCT	NA	Lap v open.	N/A
17	Kohn et al.	2018	Characterization of common bile duct injury after laparoscopic cholecystectomy in a high-volume hospital system	Surgical Endoscopy	Retrospective cohort	4	1	1	6		Patients undergoing LC for GS disease	USA	Incidence of common bile duct injury	Incidence of BDI	All bilary injuries as defined by the Strasberg classification	2009-2015	800	7	0.88%	Univariate	0	Gender, co-morbidity, (ASA score), pre-operative diagnosis (AC, gangrenous cholecystitis, suppurative cholecystitis/empyema, intraoperative choledocholelithiasis), pathological diagnosis (AC, chronic cholecystitis, necrosis/gangrene/ulceration), operative time, preoperative haemoglobin, urgent surgery, previous abdominal surgery, previous ERCP, percutaneous cholecystectomy, use of tobacco, BMI, d…	Comorbidity (ASA score), emergency surgery, preoperative diagnosis (AC, chronic cholecystitis), pathology diagnosis (gangrene necrosis/suppurative cholecystitis/empyema/ intraoperative choledocholithiasis) previous cholecystectomy, percutanoeus cholecystectomy, preoperative haemoglobin, conversion to open, CVS described correctly, operative time, converison to open.	AC, conversion to open, intraoperative choledolithiasis, gangrene necrosis, preoperative haemoglobin.		Male	208	2	1.29	(0.29-5.83)	Paper	Female	592	5	Ref.		Paper	Yes			AC (preoperative diagnosis)	Acute inflammatory conditions (acute cholecystitis, gangrene, necrosis, suppurative cholecystitis, or empyema) operatively and on pathology	40	3	17.16	(1.40- 210.86)	Paper	No AC	760
18	Krähenbühl et al.	2001	Incidence, Risk Factors, and Prevention of Biliary Tract Injuries during Laparoscopic Cholecystectomy in Switzerland	World journal of surgery	Retrospective cohort	3	2	3	8		Patients undergoing LC for GS disease	Switzerland	Evaluate the relevance of BDI after LC	Incidence of BDI	Minor and major (according to Strasberg's)	1995-1997	12,111	36	0.30%	Univariate	0	Operation time and surgeon experience	N/A	Operation time > 120 mins
19	Kum et al.	1996	Laparoscopic Cholecystectomy for Acute Cholecystitis: Is It Really Safe?	World journal of surgery	Retrospective cohort	4	0	2	6		Patients undergoing LC for bilary disease	Germany	Incidence of complications post-laparoscopic cholecystectomy	Incidence of BDI	Not predefined in methods section however CBD injury and bile leak are mentioned in results secttion	1989-1991	478	4	0.84%	Unadjusted	0	AC / routine LC	N/A	AC																	AC	The definition of acute cholecystitis was based on the clinical presentation (right hypochondrial tenderness, fever, leukocyto- sis), ultrasound findings of a thickened gallbladder wall, and the surgeons’ finding evidence of acute inflammation at the time of operation.	54	3	24.88235294	(2.54 - 243.69)	Calculated	No AC	424
20	Lilley et al.	2017	Intraoperative cholangiography during cholecystectomy among hospitalized medicare beneficiaries with non-neoplastic biliary disease	American journal of surgery	Retrospective cohort	4	2	2	8		Patients >66 undergoing OC /LC for bilary disease - excluding those with neoplasms orbilary fistula	USA	Incidence of common bile duct injury	Incidence of CBD injury	CBD injury which required reconstruction within 365 days, as defined by the International Classification of Diseases 9th edition	2004-2010	472,367	1,429	0.30%	Multivariate	1	Age, gender, co-morbidity (Charlson score), IOC, ethnicity, case complexity	Age, gender, co-morbidity (Charlson score), IOC, ethnicity, case complexity	Age, gender, co-morbidities (Charlson score), IOC, ethnicity, case complexity		Male	212,565	729	Ref.		Paper	Female	259,802	700	0.8	(0.72-0.89)	Paper	Yes
21	Mangieri et al.	2019	Bile duct injuries (BDI) in the advanced laparoscopic cholecystectomy era	Surgical Endoscopy	Retrospective cohort	4	0	1	5		Patients undergoing LC for benign bilary disease	USA	Incidence of bile duct injury	Incidence of BDI	As defined by International Classification of Diseases - 9th edition or 10th edition	2012-2016	217,775	433	0.20%	Unadjusted	0	IOC, cholecystitis, resident involvement, conversion to open.	N/A	IOC, AC, resident involvement, conversion to open																	Cholecystitis	Undefined clinical diagnosis	147,609	310	1.198454424	(0.97 - 1.48)	Calculated	No AC	70,166
22	Natsume et al.	2017	Presence of Aberrant Anatomy Is an Independent Predictor of Bile Duct Injury During Cholecystectomy	International Surgery	Retrospective cohort	4	2	1	7		Patients undergoing OC / LC for benign bilary disease	Japan	Incidence of bile duct injury	Incidence of BDI	Any tissue damage to the wall of any bile duct of the biliary tree, except for simple laceration of the cystic duct, detected during cholecystectomy or diagnosed postoperatively as a result of a bile leak or biliary obstruction not caused by a stone.	2006-2012	1,289	8	0.62%	Multivariate	1	Age, gender, inflammation, emergency operation, surgeons' experience, lap v open, presence of aberrant bile duct, thickening of gallbladder wall, presence of CD stone.	Age, gender, inflammation, emergency operation, surgeons' experience, lap v open, presence of aberrant bile duct, thickening of gallbladder wall, presence of CD stone.	Lap vs open, aberrant bile duct, thickening of gallbladder wall.		Male	676	4	0.69	(0.16 -3.04)	Paper	Female	613	4	Ref.		Paper	Yes			WBC > = 10,000/lL	WBC only	464	2	0.2	(0.032 - 1.32)	Paper	WBC < 10,000/lL	825
23	Ragulin-Coyne et al.	2012	Is routine intraoperative cholangiogram necessary in the 21st century? A national view	J Gastroenterology Surg	Retrospective cohort	4	2	1	7		Patients undergoing OC / LC for acute cholecystitis	USA	Rate of routine IOC use verses selective IOC use in AC cases	Incidence of CBD injury	CBD injury as defined by the International Classification of Diseases 9th edition	2004-2009	111,815	291	0.26%	Multivariate	1	Age, gender, co-morbidity (Elixhauser score), IOC (routine vs selective), emergency surgery, lap vs open, surgical indication (AC, gallstone pancreatitis, bilary colic, bile duct stones), hospital characteristics (location, bedsize, teaching/nonteaching), insurance status (medicare, medicaid, private, no insurance)	Age, gender, co-morbidity (Elixhauser score), IOC (routine vs selective), emergency surgery, lap vs open, surgical indication (AC, gallstone pancreatitis, bilary colic, bile duct stones), hospital characteristics (location, bedsize, teaching/nonteaching), insurance status (medicare, medicaid, private, no insurance)	Lap vs open, surgical indication, hospital location (urban vs rural)		Male			0.87	(0.68–1.12)	Paper	Female			Ref.		Paper	No	Heterogeneity		AC	Undefined clinical diagnosis			Ref.		Paper
24	Russell et al.	1996	Bile duct injuries, 1989-1993: A statewide experience	Archives of Surgery	Retrospective cohort	3	1	3	7		Patients undergoing OC / LC for benign bilary disease - excluding those with previous abdominal surgery.	USA	Incidence of major bile duct injury	Incidence of major BDI	Major BDI where their was injury to the CBD,common hepatic duct major or left or right main hepatic duct. Patietns who had undergone bilary bypass surgery post cholecystectomy were also included as having a major BDI.	1990-1993	30,211	47	0.16%	Unadjusted	0	Surgical indication (AC, bilary colic/chronic cholecystitis, gallstone pancreatitis), Lap vs open.	N/A	Surgical indication (AC, gallstone pancreatitis, bilary colic/chronic cholecystitis), Lap vs open																	AC	Undefined clinical diagnosis	7,803	20	2.130093604	(1.19 - 3.80)	Calculated	No AC	22,408
25	Shawhan et al.	2015	Biliary Leak Rates After Cholecystectomy and Intraoperative Cholangiogram in Surgical Residency	Military Medicine	Retrospective cohort	4	2	1	7		Patients undergoing OC / LC with IOC for benign bilary disease	USA	Incidence of bile leaks	Incidence of bile leak	Bile leak as diagnosed by ERCP, MRCP, CT or ultrasound	2004-2011	96	4	4.17%	Multivariate	1	Age, gender, case duration, hospital length of stay, lap v open, preoperative ERCP, PGY level	Lap v open	Gender, lap vs open, case duration.		Male	35	4	#DIV/0!		Calculated	Female	65	-	0		Calculated	No	Missing
26	Sheffield et al.	2013	Association Between Cholecystectomy With vs Without Intraoperative Cholangiography and Risk of Common Duct Injury	JAMA	Retrospective cohort (comparative)	4	2	3	9		Patients who underwent cholecystectomy for biliary colic/ biliary dyskinesia, acute cholecystitis, or chronic cholecystitis	USA	Investigate IOC use association with bile duct injury	Incidence of biliary reconstruction claims within one year	Patients with claims for common duct repair operations within 1 year of cholecystectomy were considered as having major common duct injury.	2000-2009	92,932	280	0.30%	Multivariate	1	Age, sex, race, diagnosis, comorbidity, year of surgery, surgeon age, years in practice, surgeon volume, type of hospital, hospital teaching status, and hospital volume	Age, sex, race, diagnosis, comorbidity, year of surgery, surgeon age, years in practice, surgeon volume, type of hospital, hospital teaching status, and hospital volume	IOC in multilogestic regression, but non significant in the instrumental variable analysis
27	Söderlund et al.	2005	Bile duct injuries at laparoscopic cholecystectomy: A single-institution prospective study. Acute cholecystitis indicates an increased risk	World journal of surgery	Prospective cohort	4	1	3	8		Patients undergoing OC / LC for GS disease	Sweden	Incidence of bile duct injury	Incidence of BDI	Starsberg classification (A-E)	1999-2003	1,563	24	1.54%	Univariate	0	Acute cholcystitis only identified as per the paper (no table), ‘‘Acute cholecystitis’’ was defined as an ongoing attack of biliary pain, not subsiding within 12 hours, associated with fever and leukocytosis, and ultrasonographic evidence of acute inflammation.	N/A	AC																	AC	‘Acute cholecystitis’’ was defined as an ongoing at- tack of biliary pain, not subsiding within 12 hours, associated with fever and leukocytosis, and ultrasonographic evidence of acute inflammation.	350	15	5.99	(2.60-13.81)	Calculated	No AC	1,213
28	Targarona et al.	1998	How, when, and why bile duct injury occurs - A comparison between open and laparoscopic cholecystectomy	Surgical Endoscopy-Ultrasound and Interventional Techniques	Retrospective cohort	4	0	1	5		Patients undergoing LC for bilary disease	Spain	Incidence of bile duct injury	Incidence of BDI	Defined as partial or total involuntary section of the duct with or without loss of substance.	1977-1996	4,612	32	0.69%	Unadjusted	0	Lap v open.	N/A
29	Törnqvist et al.	2015	Selective intraoperative cholangiography and risk of bile duct injury during cholecystectomy	British Journal of Surgery	Retrospective cohort	4	2	3	9		Patients undergoing LC for GS disease	Sweden	Incidence of bile duct injury	Incidence of BDI	Any tissue damadge to any bile duct or any part of the bilary tree excluding the gall bladder or intention dissection of the cystic duct.	2005-2010	51,041	747	1.46%	Multivariate	1	Age, gender, co-morbidity (ASA score), IOC, presence of AC, history of AC, emergency surgery, lap vs open, BMI, presence of CBD stones, surgeons' annual case load, hospitals' annual case load.	Age, gender, co-morbidity (ASA score), IOC, presence of AC, history of AC, emergency surgery, lap vs open, BMI, presence of CBD stones, surgeons' annual case load, hospitals' annual case load.	Age, comorbidities (ASA score), IOC, emergency surgery, lap vs open, presence of AC, history of cholecystitis, CBD stones.		Male	16,735	269	Ref.		Paper	Female	34,282	477	0.95	(0.81- 1.11)	Paper	Yes			AC	The presence of acute cholecystitis is a specified variable within GallRiks and is determined by the reporting surgeon on clinical evidence.	9,008	172	1.23	(1.03-1.47)	Paper	No AC	42,033
30	Tornqvist et al.	2016	Severity of Acute Cholecystitis and Risk of Iatrogenic Bile Duct Injury During Cholecystectomy, a Population-Based Case-Control Study	World Journal of Surgery	Case-control study	4	2	3	9		Patients with bile duct injury post LC	Sweden	Bile duct injury		Patient who had undergone bile duct reconstruction as defined by International Classification of Diseases - 9th edition, within 1 year of undergoing cholecystectomy.	1990-2005	Not reported	158		Multivariate	1	Age, gender, co-morbidity (Charlson score), IOC, presence of AC, severity of AC (Tokyo grade, CRP), history of AC, presence of acute pancreatitis, history of acute pancreatitis, presence of CBD stones, emergency surgery, years with gallstone disease.	N/A	Co-morbidity (Charlson score), IOC, emergency cholecystectomy, years with gallstone disease, AC, severity of AC, history of AC.																	AC	The diagnosis of acute cholecystitis was made according to the 2013 revi- sion of the Tokyo Guidelines for acute cholecystitis	144	40	1.94	(1.25–2.99)	Paper	No AC	637
31	Yaghoubian et al.	2008	Decreased bile duct injury rate during laparoscopic cholecystectomy in the era of the 80-hour resident workweek	Archives of Surgery	Retrospective cohort	4	2	1	7		Patients undergoing LC for benign bilary disease	USA	Incidence of complications post-laparoscopic cholecystectomy	Incidence of BDI	Injury to the CBD, common hepatic duct, left or right main hepatic duct or bile leakage from the cystic stump. Injuries which resulted in complete transection or required bilary-enteric bypass were classsed as major injuries. Minor injuries inlcuded incisional injuries or bile leaks which required post-operatice endoscopic intervention.	2000-2006	2,470	19	0.77%	Multivariate	1	Age, gender, presence of AC, presence of diabetes, time period (post 80 hour work week limit)	Age, gender, presence of AC, presence of diabetes, time period (post 80 hour work week limit)	Time period (post 80 hour work week limit)		Male			Ref.		Paper	Female			0.72	(0.25-2.02)	Paper	Yes			AC	Undefined clinical diagnosis	1,013		0.67	(0.27-1.68)	Paper	No AC
																	6,512,702	18,259	0.52%
[truncated: 113 more columns]
